# Supplementary material for: Identification and characterization of maize microRNAs involved in the very early stage of seed germination
Source: BMC Genomics. 2011 Mar 18;12:154. doi: 10.1186/1471-2164-12-154 (PMC3066126; doi:10.1186/1471-2164-12-154)
Supplement: Additional file 4 — Novel miRNAs identified in this study. [file 1471-2164-12-154-S4.XLS]

## Sheet: Sheet1
Additional file 4 Novel miRNAs identified in this study
Name	Chromosome	Location	Arm	Precursor L(nt)	Free energy (kcal/mol)	Mature sequence(5′-3′)	L(nt)	Reads	A+U(%)	MFEIs	Complementary sequences	Reads
zma-miRn1a	chr10	64611102:64611198(+)	5p	97	-45.3	GGAGGAGAUUGGAGGGGCUAA	21	28	0.5079	0.949015
zma-miRn1b	chr5	16320230:16320330(+)	5P	101	-75.7	GGAGGAGAUUGGAGGGGCUAA	21	28	0.5079	1.57724
zma-miRn1c	chr5	62218313:62218411(+)	5P	99	-65.3	GGAGGAGAUUGGAGGGGCUAA	21	26	0.5079	1.45126
zma-miRn1d	chr5	148725268:148725365(-)	5P	98	-66	GGAGGAGAUUGGAGGGGCUAA	21	28	0.5079	1.34694
zma-miRn2	chr10	111534285:111534380(+)	5p	96	-40.3	AGUGGAUUAGAGGGGCUAAAA	21	13	0.5079	1.00742
zma-miRn3	chr10	113985993:113986096(+)	5p	104	-54.5	AUGGAGUGGUUUGAGGAGGCU	21	26	0.5079	10159634
zma-miRn4a	chr10	115357790:115357873(+)	3p	84	-46.7	GGUGAACCACCGGACAUCGCAC	22	27	0.5079	0.93406
zma-miRn4b	chr10	13052484:13052567(-)	3p	84	-48.7	GGUGAACCACCGGACAUCGCAC	22	27	0.5079	0.954969
zma-miRn4c	chr10	102174524:102174607(-)	3p	84	-45.3	GGUGAACCACCGGACAUCGCAC	22	27	0.5079	0.924543
zma-miRn4d	chr1	24440074:24440162(-)	3p	89	-54.4	GGUGAACCACCGGACAUCGCAC	22	27	0.5079	1.02642
zma-miRn4e	chr1	66893937:66894020(-)	3p	84	-46.7	GGUGAACCACCGGACAUCGCAC	22	27	0.5079	0.915751
zma-miRn4f	chr1	261835708:261835791(-)	3P	84	-50.1	GGUGAACCACCGGACAUCGCAC	22	24	0.5079	1.02251
zma-miRn4g	chr5	169613137:169613220(-)	3P	84	-46.7	GGUGAACCACCGGACAUCGCAC	22	27	0.5079	0.93406
zma-miRn5	chr10	142106399:142106543(+)	3p	145	-145	UUUUUUGUCUGGAGAUAUUA	20	20	0.5079	1.42146
zma-miRn6a	chr10	142423583:142423663(+)	5p	81	-59.8	AGAGGGGAUUGGAGGGGCUAA	21	14	0.5079	1.42386
zma-miRn6b	chr1	122613803:122613900(-)	5p	98	-49.5	AGAGGGGAUUGGAGGGGCUAA	21	17	0.5079	1.2691
zma-miRn6c	chr3	183288281:183288379(-)	5P	99	-61.7	AGAGGGGAUUGGAGGGGCUAA	21	14	0.5079	1.43503
zma-miRn6d	chr4	102119148:102119247(-)	5P	100	-70.1	AGAGGGGAUUGGAGGGGCUAA	21	17	0.5079	1.52391
zma-miRn7a	chr10	15294090:15294319(-)	3p	230	-130.9	AAACCCGGUUUUGGACGGUUU	21	19	0.5079	1.04716
zma-miRn7b	chr5	177267545:177267772(+)	3P	228	-109.7	AAACCCGGUUUUGGACGGUUU	21	10	0.5079	0.97952
zma-miRn7c	chr5	177267543:177567793(-)	3P	251	-114.02	AAACCCGGUUUUGGACGGUUU	21	19	0.5079	0.927067
zma-miRn8a	chr10	22758029:22758128(-)	5p	100	-62.9	GGAGGGAAUUGGAGGGGCUA	20	14	0.5079	1.42955
zma-miRn8b	chr1	175166113:175166213(+)	5p	101	-50.2	GGAGGGAAUUGGAGGGGCUA	20	19	0.5079	1.16756
zma-miRn8c	chr1	77936802:77936899(-)	5p	98	-65.2	GGAGGGAAUUGGAGGGGCUA	20	14	0.5079	1.62985
zma-miRn8d	chr5	91445426:91445526(+)	5P	101	-62.3	GGAGGGAAUUGGAGGGGCUA	20	14	0.5079	1.41605
zma-miRn8e	chr5	203138725:203138824(+)	5P	100	-49.55	GGAGGGAAUUGGAGGGGCUA	20	13	0.5079	1.20854
zma-miRn8f	chr7	142744761:142744859(+)	5P	99	-62.9	GGAGGGAAUUGGAGGGGCUA	20	19	0.5079	1.46294
zma-miRn9a	chr10	90849589:90849686(-)	5p	98	-69.9	AUGCACUAGAGCUAAUGGUUA	21	18	0.5079	1.83926
zma-miRn9b	chr10	130597683:130597815(-)	5p	133	-48.1	AUGCACUAGAGCUAAUGGUUA	21	18	0.5079	1.06903
zma-miRn9c	chr1	273263564:273263725(+)	3p	162	-68.2	AUGCACUAGAGCUAAUGGUUA	21	18	0.5079	1.06552	ACUAUUAGCUCUAGUGCAUUC	5
zma-miRn9d	chr8	66879745:66879570(-)	3P	96	-47.23	AUGCACUAGAGCUAAUGGUUA	21	18	0.5079	1.431
zma-miRn10a	chr10	112796940:112797036(-)	5p	97	-50	AACUAAUUGUGGGUCGUGUCGU	22	5	0.5079	1.08702
zma-miRn10b	chr8	144432099:144432204(+)	5P	106	-55.3	AACUAAUUGUGGGUCGUGUCGU	22	5	0.5079	0.921728
zma-miRn11	chr10	117556269:117556369(-)	5p	101	-42.7	AUGGAGAGAACUGAGAAGGUAA	22	13	0.5079	1.22012
zma-miRn12	chr10	127337021:127337257(-)	3p	237	-210.8	ACUGGCUCACCAUCGUCUGGC	21	10	0.5079	1.78641
zma-miRn13a	chr1	5996159:5996241(+)	5p	83	-45.26	UUGGAGGGGAUUGAGGGGGCUA	22	44	0.5079	1.00572
zma-miRn13b	chr2	11301987:11302091(-)	5P	105	-79.6	UUGGAGGGGAUUGAGGGGGCUA	22	44	0.5079	1.56083
zma-miRn13c	chr2	11307942:11307596(-)	5P	105	-88.1	UUGGAGGGGAUUGAGGGGGCUA	22	44	0.5079	1.66214
zma-miRn13d	chr2	160587100:160587178（-）	5P	79	-58.9	UUGGAGGGGAUUGAGGGGGCUA	22	44	0.5079	1.30893
zma-miRn14a	chr1	19016971:19017089（+）	3p	119	-75.5	UAACUAGCCGUCGGAGAUAAG	21	503	0.5079	1.32454	UUAUCUCCGACGGCUAGUUAC	33
zma-miRn14b	chr2	134880579:134880697（+）	3p	119	-76.6	UAACUAGCCGUCGGAGAUAAG	21	503	0.5079	1.27667	UUAUCUCCGACGGCUAGUUAC	33
zma-miRn14c	chr5	106000150:106000268（+）	3p	119	-81	UAACUAGCCGUCGGAGAUAAG	21	503	0.5079	1.35	UUAUCUCCGACGGCUAGUUAC	33
zma-miRn15a	chr1	25036218:25036349（+）	3p	132	-51.6	AAUCCAUAUGGAUUGGGGUUGA	22	9	0.5079	1.01167
zma-miRn15b	chr8	8391242:8391363（-）	3P	122	-43.1	AAUCCAUAUGGAUUGGGGUUGA	22	9	0.5079	0.917131
zma-miRn16a	chr1	62399655:62399839（+）	5p	185	-92.9	UAUAUAAGUUGGAUUAUGGUA	21	19	0.5079	1.52309
zma-miRn16b	chr2	168191269:168191400（-）	5P	132	-46.34	UAUAUAAGUUGGAUUAUGGUA	21	19	0.5079	1.13027
zma-miRn16c	chr4	179945864:179946052（+）	5P	189	-68.2	UAUAUAAGUUGGAUUAUGGUA	21	19	0.5079	1.15582
zma-miRn16d	chr8	93122479:93122650（-）	5P	172	-86.7	UAUAUAAGUUGGAUUAUGGUA	21	19	0.5079	1.49487
zma-miRn17	chr1	138589608:138589678（+）	3p	71	-20.8	AAAAUUAGUCGAGAGGUUUA	20	7	0.5079	0.94533
zma-miRn18a	chr1	174716062:174716276（+）	5p	215	-77.1	UUUGGAUGCACUAGAGCUAAU	21	22	0.5079	0.988436
zma-miRn18b	chr1	69429125:69429314（-）	5p	190	-89.81	UUUGGAUGCACUAGAGCUAAU	21	22	0.5079	1.32072
zma-miRn19	chr1	222812178:222812311（+）	5p	134	-52.6	GAAAUGUUGUCUGGUUCAAGG	21	34	0.5079	0.891522
zma-miRn20a	chr1	233559115:233559260（+）	5p	146	-60.7	UUUGUUAAUGUUUGGAGUAGC	21	36	0.5079	0.995102
zma-miRn20b	chr3	208589363:208589507（+）	5P	145	-55.8	UUUGUUAAUGUUUGGAGUAGC	21	36	0.5079	0.914732
zma-miRn20c	chr3	208589363:208589505（-）	5P	143	-70.3	UUUGUUAAUGUUUGGAGUAGC	21	36	0.5079	1.19149
zma-miRn20d	chr4	228292964:228293109（+）	5P	146	-56.3	UUUGUUAAUGUUUGGAGUAGC	21	36	0.5079	0.907974
zma-miRn20e	chr4	228292963:228293106（-）	5P	144	-72.9	UUUGUUAAUGUUUGGAGUAGC	21	36	0.5079	1.23566
zma-miRn20f	chr5	8019945:8020088（+）	5P	144	-71.9	UUUGUUAAUGUUUGGAGUAGC	21	36	0.5079	1.21871
zma-miRn20g	chr5	8019942:8020087（-）	5P	146	-56.2	UUUGUUAAUGUUUGGAGUAGC	21	36	0.5079	0.906361
zma-miRn21a	chr1	245008422:245008525（+）	3p	104	-66.3	UUGAGCCGCGUCAAUAUCUCC	21	175	0.5079	1.08696
zma-miRn21b	chr5	20201001:20201111（-）	3P	111	-66.1	UUGAGCCGCGUCAAUAUCUCC	21	175	0.5079	1.0169
zma-miRn22a	chr1	253036138:253036258（+）	3p	121	-58.2	AAAAGAAACGGAUGGAGUAUA	21	9	0.5079	1.32286
zma-miRn22b	chr2	28893868:28893975（+）	3p	108	-58.3	AAAAGAAACGGAUGGAGUAUA	21	9	0.5079	1.49492
zma-miRn22c	chr3	218937725:218937832（+）	3P	108	-37.7	AAAAGAAACGGAUGGAGUAUA	21	9	0.5079	0.942425
zma-miRn22d	chr6	162634027:162634134（-）	3P	108	-51.2	AAAAGAAACGGAUGGAGUAUA	21	9	0.5079	1.21901
zma-miRn23a	chr1	11216323:11216423（-）	5p	101	-72	UGGAGGGGAUUGAGGGGCAUA	21	54	0.5079	1.50015
zma-miRn23b	chr1	51840934:51841045(-)	3p	112	-45.3	UGGAGGGGAUUGAGGGGCAUA	21	47	0.5079	0.92449
zma-miRn23c	chr5	42201372:42201468(-)	5P	97	-56.1	UGGAGGGGAUUGAGGGGCAUA	21	42	0.5079	1.4024
zma-miRn24	chr1	39124184:39124383(-)	3p	200	-104.11	UCACAAUCGAUUGGACUAAAA	21	15	0.5079	0.991524
zma-miRn25a	chr1	70054762:70054861(-)	3p	100	-59.6	AAUAAAAAGAAACGGAUGGAG	21	308	0.5079	1.61081
zma-miRn25b	chr3	210242251:210242350(-)	3P	100	-64.2	AAUAAAAAGAAACGGAUGGAG	21	295	0.5079	1.94545
zma-miRn25c	chr5	212384458:212384558(+)	3P	101	-32.4	AAUAAAAAGAAACGGAUGGAG	21	295	0.5079	0.90009
zma-miRn25d	chr5	212230804:212230914(-)	3P	111	-70	AAUAAAAAGAAACGGAUGGAG	21	295	0.5079	1.52179
zma-miRn25e	chr9	121817128:121817226(+)	3P	99	-65.1	AAUAAAAAGAAACGGAUGGAG	21	284	0.5079	1.75964
zma-miRn25f	chr9	143191537:143191636(-)	3P	100	-59.8	AAUAAAAAGAAACGGAUGGAG	21	295	0.5079	1.70857
zma-miRn26a	chr1	160726635:160726737(-)	5P	103	-66.2	GGGGAUUGAAGAGGAUUAAAU	21	18	0.5079	1.47109
zma-miRn26b	chr2	160997667:160997733(+)	5P	67	-50.1	GGGGAUUGAAGAGGAUUAAA	20	10	0.5079	1.5183
zma-miRn26c	chr2	165837806:165837898(-)	5P	93	-65.4	GGGGAUUGAAGAGGAUUAAAU	21	18	0.5079	1.63503
zma-miRn26d	chr4	226296230:226296312(+)	5P	83	-54.7	GGGGAUUGAAGAGGAUUAAAU	21	18	0.5079	1.4025
zma-miRn26e	chr7	106802598:106803060(-)	5P	103	-40.8	GGGGAUUGAAGAGGAUUAAAU	21	18	0.5079	0.948782
zma-miRn26f	chr7	136081461:136081573(-)	5P	113	-70.8	GGGGAUUGAAGAGGAUUAAAU	21	18	0.5079	1.47493
zma-miRn26g	chr7	136117270:136117360(-)	5P	91	-39.5	GGGGAUUGAAGAGGAUUAAAU	21	18	0.5079	1.12862
zma-miRn26h	chr8	165084485:165084567(-)	5P	83	-52.6	GGGGAUUGAAGAGGAUUAAAU	21	18	0.5079	1.42157
zma-miRn26i	chr9	131476092:131476183(+)	5P	92	-47.6	GGGGAUUGAAGAGGAUUAAAU	21	18	0.5079	1.32224
zma-miRn26j	chr9	47701733:47701835(-)	5P	103	-60.5	GGGGAUUGAAGAGGAUUAAAU	21	18	0.5079	1.44036
zma-miRn26k	chr9	137243658:137243751(-)	5P	94	-62.1	GGGGAUUGAAGAGGAUUAAAU	21	18	0.5079	1.55262
zma-miRn27	chr1	175756582:175756696(-)	3P	115	-62.9	UUUGGGGUGGAUACGUGGUCA	21	23	0.5079	1.14354
zma-miRn28	chr1	221202096:221202359(-)	5P	264	-119.3	UAGUCGACGAUCAAUGGCCAC	21	10	0.5079	1.02095
zma-miRn29a	chr1	229045204:229045331(-)	3P	128	-60.3	AAUUCAUAUGGAUUGGGGUA	20	24	0.5079	1.15976
zma-miRn29b	chr1	261653100:261653227(-)	3P	128	-59.9	AAUUCAUAUGGAUUGGGGUA	20	24	0.5079	1.10919
zma-miRn29c	chr2	195998527:195998654(+)	3P	128	-64	AAUUCAUAUGGAUUGGGGUA	20	24	0.5079	1.18511
zma-miRn29d	chr3	110183352:110183479(+)	3P	128	-53.9	AAUUCAUAUGGAUUGGGGUA	20	19	0.5079	1.17166
zma-miRn30	chr1	232546522:232546720(-)	3p	199	-183.5	AGUUCUUGUUGGCCAUGUUC	20	24	0.5079	1.85349
zma-miRn31a	chr1	240283459:240283600(-)	3p	142	-53.4	UUGGAUUUUGAUUGGAUGCAC	21	242	0.5079	0.95349	GCAUCCAAUCAAAAUCUAACA	2
zma-miRn31b	chr4	80975470:80975620(-)	3P	151	-56.3	UUGGAUUUUGAUUGGAUGCAC	21	242	0.5079	1.06224
zma-miRn31c	chr4	155624604:155624777(-)	3P	174	-73.8	UUGGAUUUUGAUUGGAUGCAC	21	250	0.5079	1.1904
zma-miRn31d	chr9	14725410:14725523(+)	3P	114	-49.7	UUGGAUUUUGAUUGGAUGCAC	21	250	0.5079	1.24242
zma-miRn32	chr1	268579885:268580240(-)	5P	356	-141.84	ACGGAGUGGUAGUGGAGGGUAUG	23	42	0.5079	0.897762
zma-miRn33	chr1	273716847:273716946(-)	3P	100	-58.7	UCGGACCAGGCUUCAUUCCCCG	22	16	0.5079	0.889394
zma-miRn34a	chr2	26358861:26359034(+)	5P	174	-75.5	UUUGAAUGCACUAGAGCUGAU	21	21	0.5079	1.27959
zma-miRn34b	chr4	175109887:185110077(+)	5P	191	-72.5	UUUGAAUGCACUAGAGCUGAU	21	21	0.5079	1.11543
zma-miRn34c	chr7	33179742:33179824(+)	3P	83	-40.5	UUUGAAUGCACUAGAGCUGAU	21	21	0.5079	1.26576
zma-miRn35	chr2	86099702:86099824(+)	5P	123	-49.19	AUGCAGAACAAUUUACAGACG	21	192	0.5079	1.0693
zma-miRn36a	chr2	161834278:161834382(+)	5P	105	-43.12	UGUGGAUUAGGUGGGAUUGGA	21	30	0.5079	1.19763
zma-miRn36b	chr3	124135955:124136058(+)	5P	104	-41.3	UGUGGAUUAGGUGGGAUUGGA	21	30	0.5079	1.03254
zma-miRn36c	chr6	112428620:112428724（-）	5P	105	-44.7	UGUGGAUUAGGUGGGAUUGGA	21	36	0.5079	1.09018
zma-miRn36d	chr8	148426150:148426254（+）	5P	105	-40.75	UGUGGAUUAGGUGGGAUUGGA	21	30	0.5079	1.04495
zma-miRn37a	chr2	162419627:162419952（+）	3P	326	-128.54	AGACUUAGGAACGGAGGGAGU	21	10	0.5079	0.911664
zma-miRn37b	chr2	162419627:162419953（-）	3P	327	-122.5	AGACUUAGGAACGGAGGGAGU	21	10	0.5079	0.86878
zma-miRn38	chr2	167864344:167864548（+）	5P	205	-69.06	UUUGAAUGCACUAGAACUAAUU	22	13	0.5079	1.04621
zma-miRn39	chr2	207847496:207847597（+）	3P	102	-55.7	UUUGGCAAAAUGGGUCGCUCUA	22	67	0.5079	0.960391
zma-miRn40a	chr2	218756888:218756997（+）	5P	110	-56.3	AAGGAACCGCCAGUGGAAAUGCU	23	10	0.5079	0.954173
zma-miRn40b	chr2	218714200:218714309（-）	5P	110	-56.3	AAGGAACCGCCAGUGGAAAUGCU	23	10	0.5079	0.954173
zma-miRn40c	chr3	163577621:163577729（+）	5P	109	-52.44	AAGGAACCGCCAGUGGAAAUGCU	23	10	0.5079	0.989512
zma-miRn40d	chr6	2038368:2038488（+）	5P	121	-75.4	AAGGAACCGCCAGUGGAAAUGCU	23	10	0.5079	1.25659
zma-miRn41	chr2	21177053:21177224（-）	5P	172	-93.2	ACAUUUUAAAUCUGGGAUAUC	21	11	0.5079	1.27677
zma-miRn42	chr2	26633101:26633249（-）	5P	149	-50.7	UGAAGACUAAACGACGAGACA	21	8	0.5079	1.01391
zma-miRn43	chr2	116360632:116360715（-）	3P	84	-36.2	AGUGAGACCCUGCAGAAGCUGC	22	12	0.5079	0.861905
zma-miRn44	chr2	145844355:145844519（-）	3P	165	-71	GUCUUAAACACUCGGCAAAG	20	11	0.5079	0.959427
zma-miRn45	chr2	165140988:165141153（-）	3p	166	-75.6	UGCCUUGGUCGCACGGUUGCA	21	28	0.5079	1.11187	CAACCGUGCAACUAAGACACA	3
zma-miRn46a	chr2	193765038:193765121（-）	5P	84	-37.2	UUGGAUUGGUUUAGAGUGGUUC	22	19	0.5079	1.00535
zma-miRn46b	chr3	162876889:162876972（+）	5P	84	-37.2	UUGGAUUGGUUUAGAGUGGUUC	22	19	0.5079	0.978906
zma-miRn46c	chr5	169860946:169861029（-）	5P	84	-37.2	UUGGAUUGGUUUAGAGUGGUUC	22	19	0.5079	0.978906
zma-miRn46d	chr9	27532842:27532925（-）	5P	84	-35.9	UUGGAUUGGUUUAGAGUGGUUC	22	19	0.5079	0.944697
zma-miRn47	chr2	221850300:221850387（-）	5P	88	-48.9	GCUGGAAACGAGUCGAGCCGAG	22	18	0.5079	0.905609
zma-miRn48a	chr3	58156408:58156627（+）	5p	220	-119.6	AUAUACUAUUAUGACCUCUAA	21	27	0.5079	1.24573
zma-miRn48b	chr3	58156407:58156626（-）	5P	220	-111.5	AUAUACUAUUAUGACCUCUAA	21	24	0.5079	1.16136
zma-miRn49a	chr3	107353630:107353831（+）	3P	202	-100.8	UUUCAAAGUUCGUGGACCUAA	21	57	0.5079	1.12011
zma-miRn49b	chr3	197813639:197813848（-）	3P	210	-82.52	UUUCAAAGUUCGUGGACCUAA	21	99	0.5079	0.937834
zma-miRn49c	chr4	65821549:65821772（+）	3P	224	-123.6	UUUCAAAGUUCGUGGACCUAA	21	54	0.5079	1.28741
zma-miRn50	chr3	137540423:137540617(+)	3p	195	-93.87	UUCAAAGUUCAUGGACCUAAU	21	29	0.5079	1.25165
zma-miRn51	chr3	147811200:147811314(+)	3P	115	-81.7	UUCUGGAGGGGAUUUGAGUUU	21	11	0.5079	1.06339
zma-miRn52	chr3	210879999:210880102(+)	5P	104	-52.5	AUCGAAUGAGAUUGGGGGGAU	21	14	0.5079	1.22082
zma-miRn53	chr3	219054350:219054443（+）	3P	94	-41	CAAGCAAACUCAUCAACCUCAA	22	22	0.5079	0.911156
zma-miRn54	chr3	20667639:20667732（-）	3P	94	-70	UAAGGCUUAUUUCCGUCGGUU	21	15	0.5079	1.45844
zma-miRn55	chr3	186816198:196816323（-）	3P	126	-40.7	AAUUCAUAUGGAUUGAGGUA	20	24	0.5079	0.925017
zma-miRn56	chr3	193028199:193028299（-）	5P	101	-48.8	UGAAGUGGAUUAGAGGGGCUA	21	28	0.5079	1.1092
zma-miRn57a	chr3	217621890:217622179（-）	5P	290	-116.7	UUUGACCAAGUUUGUAGAAAA	21	31	0.5079	1.0806
zma-miRn57b	chr8	137007122:137007416（-）	5P	295	-97.2	UUUGACCAAGUUUGUAGAAAA	21	31	0.5079	0.867768
zma-miRn58a	chr4	35917193:35917280（+）	5P	88	-28.4	UGAGGGAGUGUUAGAGGGUCAG	22	51	0.5079	0.87589
zma-miRn58b	chr4	17801315:17801401（-）	5P	87	-29.9	UGAGGGAGUGUUAGAGGGUCAG	22	51	0.5079	0.934416
zma-miRn59a	chr4	34742563:34742646（-）	5P	84	-45.81	CCGGAGGGAUUGGAGGGGCUA	21	6	0.5079	1.09071
zma-miRn59b	chr7	29093612:29093823（-）	5P	212	-94.9	CCGGAGGGAUUGGAGGGGCUA	21	6	0.5079	0.895283
zma-miRn59c	chr8	58479917:58480041（-）	5P	125	-84.2	CCGGAGGGAUUGGAGGGGCUA	21	6	0.5079	1.42712
zma-miRn60	chr4	72344324:72344437（-）	3P	114	-89.9	CAAGAUCUAUGGCACCGACCC	21	20	0.5079	1.21491
zma-miRn61a	chr4	162265503:162265699(-)	3P	197	-140.3	GCUUAUUUUCGGCGGCGUCUG	21	65	0.5079	1.28716
zma-miRn61b	chr7	90688820:90688921(-)	3P	102	-72.6	GCUUAUUUUCGGCGGCGUCUG	21	65	0.5079	1.42353
zma-miRn62a	chr5	3199302:3199499(+)	3P	198	-90.5	UGGACAAGAUUUGAUGUUAGC	21	11	0.5079	1.06469
zma-miRn62b	chr5	9860214:9860409(-)	3P	196	-111.8	UGGACAAGAUUUGAUGUUAGC	21	6	0.5079	1.29993
zma-miRn62c	chr6	66814498:66814690(-)	3P	193	-102.4	UGGACAAGAUUUGAUGUUAGC	21	6	0.5079	1.2336
zma-miRn62d	chr9	88182363:88182557(-)	3P	195	-72.69	UGGACAAGAUUUGAUGUUAGC	21	11	0.5079	0.995644
zma-miRn63	chr6	38580519:38580620(+)	3P	102	-66.5	GCAGCCGUCGGACAUAACGG	20	13	0.5079	1.09024
zma-miRn64	chr6	141066569:141066859(+)	5P	291	-122.3	UCUGUUUGAAUGCACUAGAGC	21	22	0.5079	1.09191
zma-miRn65	chr6	36983644:36983740(-)	5P	97	-70	AAUACACAUGGGUUGAGGAGG	21	13	0.5079	1.84188
zma-miRn66	chr6	160965019:160965099(-)	5P	81	-35	AGACUGCCAGAAUUUUCGUGCA	22	48	0.5079	0.875048
zma-miRn67	chr7	131467415:131467593(-)	3P	179	-63.7	UAAUGGAUCAAAUGGUUUGCU	21	21	0.5079	0.950751
zma-miRn68	chr7	161363811:161363997(-)	3P	187	-144.3	UCUCCAUGGGCUGCGUCGCAU	21	32	0.5079	1.29996
zma-miRn69	chr8	35813733:35813907(+)	3P	175	-110.9	CCCUAAGGGUUUGUUCGGUUAU	22	29	0.5079	1.44026
zma-miRn70	chr8	4576455:4576653(-)	3P	199	-83.9	AAGUUACAGAUGUAUGGAGCA	21	20	0.5079	1.07553
zma-miRn71	chr8	4766569:4766746(-)	5P	178	-98.5	UUAGGCUCGGGGACUACGGUG	21	2125	0.5079	1.03686
zma-miRn72	chr8	88379737:88379806(-)	3P	70	-28.8	UGAACCGGUUUUCUGUUUUC	20	21	0.5079	0.87278
zma-miRn73	chr8	89630602:89630720(-)	5P	119	-71.5	UUGAAGGGGAUUGGAGAGGAU	21	52	0.5079	1.45906
zma-miRn74a	chr8	118255088:118255187(-)	3P	100	-70.1	UAACUAGCCGUCGGAGAAUAAG	22	503	0.5079	1.52391
zma-miRn74b	chr9	10612972:10613069(+)	3P	98	-62	UAACUAGCCGUCGGAGAAUAAG	22	503	0.5079	1.47609
zma-miRn75	chr9	34937413:34937605(+)	3P	193	-98.9	UCGCUAGAUCGUUGAGGGAUU	21	867	0.5079	1.98907
zma-miRn76	chr9	33158024:33158107(-)	3P	84	-35.92	CAAAGAAAGUAGCCACAUGCCU	22	30	0.5079	1.05637
zma-miRn77	chrUNKNOWN	752841:753004(+)	3p	164	-68	UCUAGAUCCAACGGACCAAAA	21	90	0.5079	1.00008	UUGGUCCGUUAGAUCUAGAUC	2
