# Supplementary material for: Identification and characterization of maize microRNAs involved in the very early stage of seed germination
Source: BMC Genomics. 2011 Mar 18;12:154. doi: 10.1186/1471-2164-12-154 (PMC3066126; doi:10.1186/1471-2164-12-154)
Supplement: Additional file 6 — Predicted targets for novel miRNAs. MiRNAs targeting the same gene and site are grouped together. The first listed miRNA has the least mismatches. "Mm" stands for the total amount of mismatches between the first mentioned miRNA and the predicted target. "Alignment" visually represents miRNA/mRNA complementary base-pairs and mismatches for the first listed miRNA, with vertical bars and spaces as Watson-Crick base-pairs and mismatches, respectively (G:U wobbles count as mismatches). [file 1471-2164-12-154-S6.XLS]

## Sheet: Sheet1
Additional file 6 Predicted targets for novel miRNAs
miRNA	Mm	Alignment	Target	Target ID
zma-miRn1a/b/c/d	2	5'GGAGGAGAUUGGAGGGGCUAA3'	heat shock protein binding	PUT-2-171a-Zea_mays-3866[683,703]
		|||||x|||||||||||x|||
		3'CCUCCCCUAACCUCCCCUAUU5'
	3	5'GGAGGAGAUUGGAGGGGCUAA3'	Ribonucleoprotein；	PUT-7-171a-Zea_mays-10008[1195,1215]
		o||||||||||o||||x||||	Ribosomal protein
		3'CUCCUCUAACUUCCCGGAUU5'
zma-miRn2	3	5'AGUGGAUUAGAGGGGCUAAAA3'	transporter activity	PUT-1-171a-Zea_mays-12794[355,375]
		||||||||x||||||x|x|||
		3'UCACCUAACCUCCCCUAAUUU 5'
	1	5'AGUGGAUUAGAGGGGCUAAAA3'	GTP binding	PUT-1-171a-Zea_mays-15309[1042,1062]
		|o|||||||||||||||||||
		3'UUACCUAAUCUCCCCGAUUUU5'
	3	5'AGUGGAUUAGAGGGGCUAAAA3'	Kinase；Transferase；	PUT-4-171a-Zea_mays-10292[2026,2046]
		||||o|||x|||||o||||||	Serine/threonine-protein kinase
		3'UCACUUAACCUCCCUGAUUUU5'
	3	5'AGUGGAUUAGAGGGGCUAAAA3'	Ribonucleoprotein；	PUT-5-171a-Zea_mays-4220343[756,776]
		||x|||||x||||o|||||||	Ribosomal protein
		3'UCCCCUAACCUCCUCGAUUUU5'
zma-miRn3	3	5'AUGGAGUGGUUUGAGGAGGCU3'	Transcription；	PUT-10-171a-Zea_mays-2767[533,553]
		||||||o||||o||||||||x	Transcription regulation
		3'UACCUCGCCAAGCUCCUCCGC5'
zma-miRn4a/b/c/d/e/f/g	3	5'GGUGAACCACCGGACAUCGCAC3'	protein dimerization activity；	PUT-3-171a-Zea_mays-13928[1761,1782]
		|||||x|||||xo|||||||||	sequence-specific DNA binding；
		3'CCACUCGGUGGGUUGUAGCGUG5'	transcription factor activity
zma-miRn5	3	5'UUUUUUGUCUGGAGAUAUUA3'	Putative uncharacterized protein	PUT-2-171a-Zea_mays-3107[176,195]
		||||||||x||||||x|||x
		3'AAAAAACACACCUCUCUAAC5'
zma-miRn6a/b/c/d	3	5'AGAGGGGAUUGGAGGGGCUAA3'	receptor activity	PUT-5-171a-Zea_mays-16805[1650,1670]
		xo|||||||||o|||||||||
		3'GUUCCCCUAACUUCCCCGAUU 5'
	3	5'AGAGGGGAUUGGAGGGGCUAA3'	Ribonucleoprotein；	PUT-5-171a-Zea_mays-4220343[758,778]
		xo|||||||||||||o|||||	Ribosomal protein
		3'GUUCCCCUAACCUCCUCGAUU5'
	2	5'AGAGGGGAUUGGAGGGGCUAA3'	heat shock protein binding	PUT-2-171a-Zea_mays-3866[683,703]
		x||||||||||||||||x|||
		3'CCUCCCCUAACCUCCCCUAUU5'
	3	5'AGAGGGGAUUGGAGGGGCUAA3'	Ribonucleoprotein；	PUT-7-171a-Zea_mays-10008[1195,1215]
		|||||o|||||o||||x||||	Ribosomal protein
		3'UCUCCUCUAACUUCCCGGAUU5'
	2	5'AGAGGGGAUUGGAGGGGCUAA3'	Initiation factor	PUT-10-171a-Zea_mays-4306[300,320]
		|||||||||||||||||x||x
		3'UCUCCCCUAACCUCCCCAAUC5'
zma-miRn8a/b/c/d/e/f	3	5'GGAGGGAAUUGGAGGGGCUA3'	protein binding；	PUT-1-171a-Zea_mays-30126[46,65]
		x|x|o|||||||||||||||	structural molecule activity
		3'ACCCUCUUAACCUCCCCGAU5'
	2	5'GGAGGGAAUUGGAGGGGCUA3'	heat shock protein binding	PUT-2-171a-Zea_mays-3866[684,703]
		||||||x||||||||||x||
		3'CCUCCCCUAACCUCCCCUAU5'
	3	5'GGAGGGAAUUGGAGGGGCUA3'	zinc ion binding	PUT-3-171a-Zea_mays-18430[914,933]
		||||o|x||||o||||||||
		3'CCUCUCCUAACUUCCCCGAU5'
	3	5'GGAGGGAAUUGGAGGGGCUA3'	Kinase；Transferase	PUT-4-171a-Zea_mays-10292[2029,2048]
		|o||x|||||||||||o|||
		3'CUUCACUUAACCUCCCUGAU5'
	3	5'GGAGGGAAUUGGAGGGGCUA3'	Initiation factor	PUT-10-171a-Zea_mays-4306[301,320]
		o|||||x||||||||||x||
		3'UCUCCCCUAACCUCCCCAAU5'
	2	5'GGAGGGAAUUGGAGGGGCUA3'	ATP binding；	PUT-10-171a-Zea_mays-7203[795,814]
		||||o||||||||||||x||	ATPase activity
		3'CCUCUCUUAACCUCCCCUAU5'
zma-miRn9a/b/c/d	2	5'AUGCACUAGAGCUAAUGGUUA3'	catalytic activity；	PUT-2-171a-Zea_mays-20880[1013,1033]
		|||x||||||||||||o||||	molybdenum ion binding；
		3'UACAUGAUCUCGAUUAUCAAU 5'	pyridoxal phosphate binding
	2	5'AUGCACUAGAGCUAAUGGUUA3'	Ribonucleo protein；	PUT-1-171a-Zea_mays-5678[960,980]
		|||||||||||x||||o||||	Ribosomal protein
		3'UACGUGAUCUCUAUUAUCAAU5'
	3	5'AUGCACUAGAGCUAAUGGUUA3'	protein binding；	PUT-1-171a-Zea_mays-20460[205,225]
		|||||||||||x||||oo|||	zinc ion binding
		3'UACGUGAUCUCUAUUAUUAAU5'
	2	5'AUGCACUAGAGCUAAUGGUUA3'	lyase activity；	PUT-2-171a-Zea_mays-1147[1256,1276]
		|||||||||||x||||o||||	pyridoxal phosphate binding
		3'UACGUGAUCUCAAUUAUCAAU5'
	2	5'AUGCACUAGAGCUAAUGGUUA3'	Kinase ；Transferase	PUT-2-171a-Zea_mays-1604[2317,2337]
		|||||x||||||||||o||||
		3'UACGUAAUCUCGAUUAUCAAU5'
zma-miRn13a/b/c/d	3	5'UUGGAGGGGAUUGAGGGGGCUA3'	DNA binding；nuclease activity	PUT-8-171a-Zea_mays-9906[308,329]
		|||o||||o|||o|||||||||
		3'AACUUCCCUUAAUUCCCCCGAU 5'
	2	5'UUGGAGGGGAUUGAGGGGGCUA3'	Initiation factor	PUT-2-171a-Zea_mays-13050[2622,2643]
		x||o||||||||||||||||||
		3'UACUUCCCCUAACUCCCCCGAU5'
	3	5'UUGGAGGGGAUUGAGGGGGCUA3'	DNA binding；nuclease activity	PUT-3-171a-Zea_mays-15457[340,361]
		|||o||||o|||o|||||||||
		3'AACUUCCCUUAAUUCCCCCGAU5'
	3	5'UUGGAGGGGAUUGAGGGGGCUA3'	zinc ion binding	PUT-3-171a-Zea_mays-18430[914,935]
		x|||||o|||||||o|||||||
		3'UACCUCUCCUAACUUCCCCGAU5'
	3	5'UUGGAGGGGAUUGAGGGGGCUA3'	antiporter activity；	PUT-5-171a-Zea_mays-15529[20,41]
		||||||o|||||||o||||x||	drug transmembrane transporter activity
		3'AACCUCUCCUAACUUCCCCAAU5'
zma-miRn15a/b	1	5'AAUCCAUAUGGAUUGGGGUUGA3'	protein transporter activity	PUT-1-171a-Zea_mays-18344[849,870]
		|||||||||||||||||||x||
		3'UUAGGUAUACCUAACCCCAUCU5'
	3	5'AAUCCAUAUGGAUUGGGGUUGA3'	Ligase	PUT-1-171a-Zea_mays-30834[51,72]
		||||x|||||||||||||xx||
		3'UUAGAUAUACCUAACCCCCCCU5'
	3	5'AAUCCAUAUGGAUUGGGGUUGA3'	ATP binding；	PUT-5-171a-Zea_mays-7815[1451,1472]
		|||||x|||||||||||||xx|	nucleoside-triphosphatase activity
		3'UUAGGGAUACCUAACCCCAUAU5'
	1	5'AAUCCAUAUGGAUUGGGGUUGA3'	Helicase；Hydrolase	PUT-5-171a-Zea_mays-13524[1022,1043]
		||||||||||||||||||x|||
		3'UUAGGUAUACCUAACCCCCACU5'
	3	5'AAUCCAUAUGGAUUGGGGUUGA3'	carbohydrate binding；	PUT-6-171a-Zea_mays-12818[853,874]
		|x||||||||||||||o||x||	transferase activity；
		3'UAAGGUAUACCUAACCUCACCU5'	transferring hexosyl groups
	2	5'AAUCCAUAUGGAUUGGGGUUGA3'	electron carrier activity；	PUT-10-171a-Zea_mays-7764[668,689]
		|||||||||||||||||||xo|	metal ion binding；
		3'UUAGGUAUACCUAACCCCAUUU5'	protein binding
	3	5'AAUCCAUAUGGAUUGGGGUUGA3'	transporter activity	PUT-10-171a-Zea_mays-10833[617,638]
		|||||||||||||||o||xx||
		3'UUAGGUAUACCUAACUCCCCCU5'
	3	5'AAUCCAUAUGGAUUGGGGUUGA3'	carbohydrate binding	PUT-6-171a-Zea_mays-7515030[1213,1234]
		|||||||||||||||o||xx||
		3'UUAGGUAUACCUAACUCCCCCU5'
zma-miRn16a/b/c/d	3	5'UAUAUAAGUUGGAUUAUGGUA3'	ATP binding	PUT-1-171a-Zea_mays-15873[1376,1396]
		|||||||||||o||||||x|x
		3'AUAUAUUCAACUUAAUACGAC5'
	3	5'UAUAUAAGUUGGAUUAUGGUA3'	heat shock protein binding；	PUT-2-171a-Zea_mays-2248[1177,1197]
		|||x||||||||||||||o|x	unfolded protein binding
		3'AUAAAUUCAACCUAAUACUAC5'
	1	5'GGGGAUUGAAGAGGAUUAAAU3'	ATP binding；	PUT-1-171a-Zea_mays-509[1166,1186]
		||||||||x||||||||||||	protein serine/threonine
		3'CCCCUAACCUCUCCUAAUUUA5'	kinase activity
zma-miRn18a/b	3	5'UUUGGAUGCACUAGAGCUAAU3'	RNA binding	PUT-1-171a-Zea_mays-403[783,803]
		x|||||||||||x|||x||||
		3'CAACCUACGUGACCUCUAUUA5'
	2	5'UUUGGAUGCACUAGAGCUAAU3'	Ribonucleoprotein；	PUT-1-171a-Zea_mays-5678[965,985]
		||||o|||||||||||x||||	Ribosomal protein
		3'AAACUUACGUGAUCUCUAUUA5'
	2	5'UUUGGAUGCACUAGAGCUAAU3'	protein binding；	PUT-1-171a-Zea_mays-20460[210,230]
		||||o|||||||||||x||||	zinc ion binding
		3'AAACUUACGUGAUCUCUAUUA5'
	3	5'UUUGGAUGCACUAGAGCUAAU3'	lyase activity；	PUT-2-171a-Zea_mays-1147[1261,1281]
		|||oo|||||||||||x||||	pyridoxal phosphate binding
		3'AAAUUUACGUGAUCUCAAUUA5'
	2	5'UUUGGAUGCACUAGAGCUAAU3'	catalytic activity；	PUT-2-171a-Zea_mays-20880[1018,1038]
		||||o|||x||||||||||||	molybdenum ion binding；
		3'AAACUUACAUGAUCUCGAUUA 5'	pyridoxal phosphate binding
	2	5'UUUGGAUGCACUAGAGCUAAU3'	Repressor	PUT-4-171a-Zea_mays-4198[733,753]
		||||o||||||||||o|||||
		3'AAACUUACGUGAUCUUGAUUA5'
	3	5'UUUGGAUGCACUAGAGCUAAU3'	5'-nucleotidase activity；	PUT-5-171a-Zea_mays-2979[1252,1272]
		||||o|||||||||x|||||x	magnesium ion binding
		3'AAACUUACGUGAUCACGAUUU5'
	2	5'UUUGGAUGCACUAGAGCUAAU3'	small conjugating protein	PUT-8-171a-Zea_mays-814[697,717]
		||||o||||||||||o|||||	ligase activity
		3'AAACUUACGUGAUCUUGAUUA5'
	3	5'UUUGGAUGCACUAGAGCUAAU3'	hydrolase activity	PUT-8-171a-Zea_mays-314975[1453,1473]
		|||oo||||||||||o|||||
		3'AAAUUUACGUGAUCUUGAUUA5'
	3	5'UUUGGAUGCACUAGAGCUAAU3'	RNA polymerase II transcription	PUT-10-171a-Zea_mays-2840[1285,1305]
		||||o||||||||o|o|||||	mediator activity
		3'AAACUUACGUGAUUUUGAUUA5'
zma-miRn20a/e/f/g	2	5'UUUGUUAAUGUUUGGAGUAGC3'	Putative uncharacterized protein	PUT-5-171a-Zea_mays-2732[333,353]
		|||||||||||||||x|x|||
		3'AAACAAUUACAAACCACCUCG5'
zma-miRn21a/b	3	5'UUGAGCCGCGUCAAUAUCUCC3'	Os04g0620400 protein	PUT-10-171a-Zea_mays-8657[1989,2009]
		|||||||x||||||||||xx|
		3'AACUCGGAGCAGUUAUAGUAG5'
zma-miR22a/b/c/d	3	5'AAAAGAAACGGAUGGAGUAUA3'	hydrolase activity, acting on	PUT-3-171a-Zea_mays-11455[13,33]
		||||ox||||||x||||||||	carbon-nitrogen (but not peptide) bonds,
		3'UUUUUCUUGCCUCCCUCAUAU5'	in linear amides
	3	5'AAAAGAAACGGAUGGAGUAUA3'	Helicase ；Hydrolase	PUT-1-171a-Zea_mays-13132298[795,815]
		|||x|x||||||x||||||||
		3'UUUGCAUUGCCUCCCUCAUAU5'
	3	5'AAAAGAAACGGAUGGAGUAUA3'	DNA binding；metal ion binding	PUT-4-171a-Zea_mays-17119[748,768]
		||||ox||||||x||||||||
		3'UUUUUCUUGCCUCCCUCAUAU5'
	3	5'AAAAGAAACGGAUGGAGUAUA3'	hydrolase activity；protein binding	PUT-5-171a-Zea_mays-1886[1514,1534]
		|||x||||||||x|||||||x
		3'UUUGCUUUGCCUCCCUCAUAA5'
	3	5'AAAAGAAACGGAUGGAGUAUA3'	potassium ion transmembrane	PUT-7-171a-Zea_mays-1823[473,493]
		||||||||||||xo||||||x	transporter activity
		3'UUUUCUUUGCCUCUCUCAUAG5'
	3	5'AAAAGAAACGGAUGGAGUAUA3'	inositol or phosphatidylinositol	PUT-7-171a-Zea_mays-1932[611,631]
		||||ox||||||x||||||||	phosphatase activity
		3'UUUUUCUUGCCUCCCUCAUAU5'
	1	5'AAAAGAAACGGAUGGAGUAUA3'	Kinase；Receptor ；Transferase	PUT-8-171a-Zea_mays-1543[65,85]
		||||||||||||x||||||||
		3'UUUUCUUUGCCUCCCUCAUAU5'
	2	5'AAAAGAAACGGAUGGAGUAUA3'	Oxidoreductase	PUT-8-171a-Zea_mays-9256[155,175]
		|||x||||||||x||||||||
		3'UUUGCUUUGCCUCCCUCAUAU5'
	3	5'AAAAGAAACGGAUGGAGUAUA3'	Transferase	PUT-9-171a-Zea_mays-4853[1998,2018]
		||||ox||||||x||||||||
		3'UUUUUCUUGCCUCCCUCAUAU 5'
zma-miRn23a/b/c	3	5'UGGAGGGGAUUGAGGGGCAUA3'	Initiation factor	PUT-2-171a-Zea_mays-13050[2622,2642]
		||o||||||||||||||xx||
		3'ACUUCCCCUAACUCCCCCGAU5'
	3	5'UGGAGGGGAUUGAGGGGCAUA3'	Kinase；Transferase	PUT-8-171a-Zea_mays-8227[631,651]
		||x||||||||||x|x|||||	Serine/threonine-protein kinase；
		3'ACGUCCCCUAACUACACGUAU5'
	3	5'UGGAGGGGAUUGAGGGGCAUA3'	Chaperone	PUT-10-171a-Zea_mays-6904[1967,1987]
		||x|x|||||||||||||||x
		3'ACGUACCCUAACUCCCCGUAC5'
zma-miRn25a/b/c/d/e/f	3	5'AAUAAAAAGAAACGGAUGGAG3'	transferase activity,	PUT-1-171a-Zea_mays-4249[1249,1269]
		||x||x||||||x||||||||	transferring glycosyl groups
		3'UUCUUCUUCUUUUCCUACCUC5'
	2	5'AAUAAAAAGAAACGGAUGGAG3'	Monooxygenase ；	PUT-1-171a-Zea_mays-22336[1960,1980]
		|||||||||||||o||x||||	Oxidoreductase
		3'UUAUUUUUCUUUGUCUCCCUC5'
	3	5'AAUAAAAAGAAACGGAUGGAG3'	2 iron, 2 sulfur cluster binding；	PUT-3-171a-Zea_mays-3900[1164,1184]
		|x|||||x||||||||x||||	oxidoreductase activity
		3'UGAUUUUGCUUUGCCUCCCUC5'
	2	5'AAUAAAAAGAAACGGAUGGAG3'	hydrolase activity；protein binding	PUT-5-171a-Zea_mays-1888[157,177]
		|x||||||||||||||x||||
		3'UGAUUUUUCUUUGCCUCCCUC5'
	3	5'AAUAAAAAGAAACGGAUGGAG3'	protein binding	PUT-6-171a-Zea_mays-9463[534,554]
		||x|||||||||||o|||||o
		3'UUCUUUUUCUUUGCUUACCUU5'
	3	5'AAUAAAAAGAAACGGAUGGAG3'	copper ion binding；	PUT-6-171a-Zea_mays-14844[838,858]
		|x|||||x||||||||x||||	electron carrier activity
		3'UGAUUUUGCUUUGCCUCCCUC5'
	2	5'AAUAAAAAGAAACGGAUGGAG3'	ribulose-phosphate	PUT-7-171a-Zea_mays-4884[849,869]
		||||||||o|||||||x||||	3-epimerase activity
		3'UUAUUUUUUUUUGCCUCCCUC5'
	2	5'AAUAAAAAGAAACGGAUGGAG3'	Kinase ；Receptor ；	PUT-8-171a-Zea_mays-1543[69,89]
		|x||||||||||||||x||||	Transferase
		3'UGAUUUUUCUUUGCCUCCCUC5'
	2	5'AAUAAAAAGAAACGGAUGGAG3'	Oxidoreductase	PUT-8-171a-Zea_mays-9255[1404,1424]
		|||||||||||||o||x||||
		3'UUAUUUUUCUUUGUCUCCCUC5'
	3	5'AAUAAAAAGAAACGGAUGGAG3'	Transferase	PUT-8-171a-Zea_mays-9311[318,338]
		||||||||o||x||||x||||
		3'UUAUUUUUUUUAGCCUCCCUC5'
	2	5'AAUAAAAAGAAACGGAUGGAG3'	protein binding；zinc ion binding	PUT-9-171a-Zea_mays-9906[52,72]
		|x|||||x|||||||||||||	transcription regulator activity，
		3'UGAUUUUGCUUUGCCUACCUC5'	translation initiation factor activity；
	3	5'AAUAAAAAGAAACGGAUGGAG3'	protein zinc ion binding；	PUT-10-171a-Zea_mays-8439[148,168]
		|||||||||||||||xx||x|	zinc ion binding
		3'UUAUUUUUCUUUGCCCCCCCC5'
zma-miRn26a/b/c/d/e/f/g/h/i/j/k	1	5'GGGGAUUGAAGAGGAUUAAAU3'	Kinase；Transferase	PUT-1-171a-Zea_mays-509[1166,1186]
		||||||||x||||||||||||	Serine/threonine-protein kinase；
		3'CCCCUAACCUCUCCUAAUUUA5'
	2	5'GGGGAUUGAAGAGGAUUAAAU3'	Monooxygenase ；	PUT-1-171a-Zea_mays-2436[213,233]
		|||||||||||x||x||||||	Oxidoreductase
		3'CCCCUAACUUCCCCAAAUUUA5'
	2	5'GGGGAUUGAAGAGGAUUAAAU3'	Isomerase；Rotamase	PUT-1-171a-Zea_mays-11727[185,205]
		|x|||||||||x|||||||||
		3'CACCUAACUUCCCCUAAUUUA5'
	3	5'GGGGAUUGAAGAGGAUUAAAU3'	heat shock protein binding	PUT-2-171a-Zea_mays-3866[680,700]
		||||||||x||x||||x||||
		3'CCCCUAACCUCCCCUAUUUUA5'
	3	5'GGGGAUUGAAGAGGAUUAAAU3'	Ligase	PUT-3-171a-Zea_mays-820193[643,663]
		||||||||x||xo||||||||
		3'CCCCUAACCUCCUCUAAUUUA5'
	3	5'GGGGAUUGAAGAGGAUUAAAU3'	Receptor	PUT-5-171a-Zea_mays-16805[1647,1667]
		|||||||||||x||x|x||||
		3'CCCCUAACUUCCCCGAUUUUA5'
	3	5'GGGGAUUGAAGAGGAUUAAAU3'	serine-type endopeptidase activity	PUT-5-171a-Zea_mays-4920349[1446,1466]
		oo||||||||||||||x||||
		3'UUCCUAACUUCUCCUAUUUUA5'
	3	5'GGGGAUUGAAGAGGAUUAAAU3'	Methyltransferase；	PUT-6-171a-Zea_mays-119[9,29]
		|||||||||||xx||x|||||	Transferase
		3'CCCCUAACUUCCGCUUAUUUA5'
	3	5'GGGGAUUGAAGAGGAUUAAAU3'	Protease inhibitor；	PUT-8-171a-Zea_mays-7710[140,160]
		|||o|||||||xx||||||||	Thiol protease inhibitor
		3'CCCUUAACUUCCACUAAUUUA5'
	2	5'GGGGAUUGAAGAGGAUUAAAU3'	RNA binding；	PUT-10-171a-Zea_mays-10408[1588,1608]
		||||||||x||x|||||||||	RNA-directed DNA polymerase activity
		3'CCCCUAACCUCCCCUAAUUUA5'
zma-miRn27	2	5'UUUGGGGUGGAUACGUGGUCA3'	Isomerase；Topoisomerase	PUT-1-171a-Zea_mays-3921[377,397]
		|||x||x||||||||||||||
		3'AAAACCAACCUAUGCACCAGU5'
zma-miRn29a/b/c/d	1	5'AAUUCAUAUGGAUUGGGGUA3'	protein transporter activity	PUT-1-171a-Zea_mays-18344[851,870]
		|||o||||||||||||||||
		3'UUAGGUAUACCUAACCCCAU5'
	2	5'AAUUCAUAUGGAUUGGGGUA3'	ATP binding；	PUT-5-171a-Zea_mays-7815[1453,1472]
		|||o|x||||||||||||||	nucleoside-triphosphatase activity
		3'UUAGGGAUACCUAACCCCAU5'
	3	5'AAUUCAUAUGGAUUGGGGUA3'	Helicase ；Hydrolase	PUT-5-171a-Zea_mays-13524[1024,1043]
		|||o||||||||||||||xx
		3'UUAGGUAUACCUAACCCCCA5'
	3	5'AAUUCAUAUGGAUUGGGGUA3'	methyltransferase activity	PUT-7-171a-Zea_mays-2214181[1193,1212]
		|||||||||||||||o|x|x
		3'UUAAGUAUACCUAACUCGAC5'
	1	5'AAUUCAUAUGGAUUGGGGUA3'	electron carrier activity；	PUT-10-171a-Zea_mays-7764[670,689]
		|||o||||||||||||||||	metal ion binding；protein binding
		3'UUAGGUAUACCUAACCCCAU5'
	3	5'AAUUCAUAUGGAUUGGGGUA3'	RNA binding	PUT-3-171a-Zea_mays-5259[191,210]
		||||||||||||||||o|xx
		3'UUAAGUAUACCUAACCUCCC5'
	3	5'AAUUCAUAUGGAUUGAGGUA3'	FAD binding；f	PUT-1-171a-Zea_mays-380[1658,1677]
		|||||||||||||||||oxx	NADP or NADPH binding；
		3'UUAAGUAUACCUAACUCUCG5'	lavin-containing monooxygenase activity
	3	5'AAUUCAUAUGGAUUGAGGUA3'	aspartic-type endopeptidase activity	PUT-2-171a-Zea_mays-2623151[348,367]
		|||x||o||||||||||||x
		3'UUAUGUGUACCUAACUCCAC5'
	3	5'AAUUCAUAUGGAUUGAGGUA3'	Kinase；Transferase	PUT-5-171a-Zea_mays-720346[1365,1384]
		||o||||||||||||||o|x	Serine/threonine-protein kinase ；
		3'UUGAGUAUACCUAACUCUAA5'
	3	5'AAUUCAUAUGGAUUGAGGUA3'	carbohydrate binding	PUT-6-171a-Zea_mays-7515029[970,989]
		|||o||||||||||||||xx
		3'UUAGGUAUACCUAACUCCCC5'
	3	5'AAUUCAUAUGGAUUGAGGUA3'	Kinase；Transferase	PUT-7-171a-Zea_mays-9319[3836,3855]
		|||o||||||||||||||xx
		3'UUAGGUAUACCUAACUCCCC5'
	3	5'AAUUCAUAUGGAUUGAGGUA3'	methyltransferase activity	PUT-7-171a-Zea_mays-10438[1170,1189]
		|||o|||||||||||||x|x
		3'UUAGGUAUACCUAACUCGAC5'
zma-miRn31a/c/d	3	5'UUGGAUUUUGAUUGGAUGCAC3'	Ubiquitin-fusion protein	PUT-9-171a-Zea_mays-11931[659,679]
		||||||o|x||||||||||x|
		3'AACCUAGAUCUAACCUACGAG5'
	2	5'UUGGAUUUUGAUUGGAUGCAC3'	Putative pentatricopeptide (PPR)	PUT-1-171a-Zea_mays-30805[11,31]
		|||||||||||||o||o||||	repeat-containing protein
		3'AACCUAAAACUAAUCUGCGUG5'
zma-miRn34a/b/c	3	5'UUUGAAUGCACUAGAGCUGAU3'	small conjugating protein	PUT-8-171a-Zea_mays-815[1936,1956]
		|||||||||||||||o|oo||	ligase activity
		3'AAACUUACGUGAUCUUGGUUA5'
	3	5'UUUGAAUGCACUAGAGCUGAU3'	Ribonucleoprotein；	PUT-1-171a-Zea_mays-5678[670,690]
		|||||||||||||o|o||o||	Ribosomal protein
		3'AAACUUACGUGAUUUUGAUUA5'
	2	5'UUUGAAUGCACUAGAGCUGAU3'	protein binding；	PUT-1-171a-Zea_mays-20460[210,230]
		||||||||||||||||x|o||	zinc ion binding
		3'AAACUUACGUGAUCUCUAUUA5'
	3	5'UUUGAAUGCACUAGAGCUGAU3'	lyase activity；	PUT-2-171a-Zea_mays-1147[1261,1281]
		|||o||||||||||||x|o||	pyridoxal phosphate binding
		3'AAAUUUACGUGAUCUCAAUUA5'
	2	5'UUUGAAUGCACUAGAGCUGAU3'	catalytic activity；	PUT-2-171a-Zea_mays-20880[1018,1038]
		||||||||x|||||||||o||	molybdenum ion binding；
		3'AAACUUACAUGAUCUCGAUUA5'	pyridoxal phosphate binding
	2	5'UUUGAAUGCACUAGAGCUGAU3'	protein dimerization activity；	PUT-2-171a-Zea_mays-20914[62,82]
		|||o||||x||||||||||||	sequence-specific DNA binding；
		3'AAAUUUACAUGAUCUCGACUA5'	transcription factor activity
	2	5'UUUGAAUGCACUAGAGCUGAU3'	Repressor	PUT-4-171a-Zea_mays-4198[733,753]
		|||||||||||||||o||o||
		3'AAACUUACGUGAUCUUGAUUA5'
	3	5'UUUGAAUGCACUAGAGCUGAU3'	5'-nucleotidase activity；	PUT-5-171a-Zea_mays-2979[1252,1272]
		||||||||||||||x|||o|x	magnesium ion binding
		3'AAACUUACGUGAUCACGAUUU5'
	2	5'UUUGAAUGCACUAGAGCUGAU3'	small conjugating protein	PUT-8-171a-Zea_mays-814[697,717]
		|||||||||||||||o||o||	ligase activity
		3'AAACUUACGUGAUCUUGAUUA5'
	3	5'UUUGAAUGCACUAGAGCUGAU3'	RNA polymerase II transcription	PUT-10-171a-Zea_mays-2840[1285,1305]
		|||||||||||||o|o||o||	mediator activity
		3'AAACUUACGUGAUUUUGAUUA5'
zma-miRn36a/b/c/d	3	5'UGUGGAUUAGGUGGGAUUGGA3'	inositol or phosphatidylinositol	PUT-1-171a-Zea_mays-14392[1367,1387]
		|o||||||x|||o||||||||	phosphatase activity
		3'AUACCUAACCCAUCCUAACCU5'
	3	5'UGUGGAUUAGGUGGGAUUGGA3'	Kinase ；Transferase	PUT-3-171a-Zea_mays-5549[248,268]
		||||o|||x|||||||||||x
		3'ACACUUAACCCACCCUAACCC5'
	2	5'UGUGGAUUAGGUGGGAUUGGA3'	Monooxygenase ；	PUT-5-171a-Zea_mays-8231[1744,1764]
		||||||||x|||||||||o||	Oxidoreductase
		3'ACACCUAACCCACCCUAAUCU5'
	3	5'UGUGGAUUAGGUGGGAUUGGA3'	Helicase；Hydrolase	PUT-7-171a-Zea_mays-9764[2182,2202]
		||||||||x||||o||||||x
		3'ACACCUAACCCACUCUAACCC5'
	3	5'UGUGGAUUAGGUGGGAUUGGA3'	nucleic acid binding；	PUT-10-171a-Zea_mays-8379[134,154]
		||||||o|x|||x||||||||
		3'ACACCUGACCCAACCUAACCU5'
zma-miRn38	2	5'UUUGAAUGCACUAGAACUAAUU3'	Ribonucleoprotein；	PUT-1-171a-Zea_mays-5678[1187,1208]
		|||||||||||||||x|||||x	Ribosomal protein
		3'AAACUUACGUGAUCUCGAUUAU5'
	3	5'UUUGAAUGCACUAGAACUAAUU3'	protein binding；	PUT-1-171a-Zea_mays-20460[209,230]
		|||||||||||||||xx||||x	zinc ion binding
		3'AAACUUACGUGAUCUCUAUUAU5'
	3	5'UUUGAAUGCACUAGAACUAAUU3'	catalytic activity；	PUT-2-171a-Zea_mays-20880[1017,1038]
		||||||||x||||||x|||||x	molybdenum ion binding；
		3'AAACUUACAUGAUCUCGAUUAU5'	pyridoxal phosphate binding
	1	5'UUUGAAUGCACUAGAACUAAUU3'	Repressor	PUT-4-171a-Zea_mays-4198[732,753]
		|||||||||||||||||||||x
		3'AAACUUACGUGAUCUUGAUUAU5'
	1	5'UUUGAAUGCACUAGAACUAAUU3'	small conjugating protein	PUT-8-171a-Zea_mays-814[696,717]
		|||||||||||||||||||||x	ligase activity
		3'AAACUUACGUGAUCUUGGUUAU5'
	2	5'UUUGAAUGCACUAGAACUAAUU3'	RNA polymerase II transcription	PUT-10-171a-Zea_mays-2840[1284,1305]
		|||||||||||||o|||||||x	mediator activity
		3'AAACUUACGUGAUUUUGAUUAU5'
zma-miRn39	2	5'UUUGGCAAAAUGGGUCGCUCUA3'	CRAL/TRIO domain containing protein	PUT-5-171a-Zea_mays-19920[39,60]
		|||||||||||ox|||||||||
		3'AAACCGUUUUAUGCAGCGAGAU5'
zma-miRn42	3	5'UGAAGACUAAACGACGAGACA3'	Isomerase	PUT-10-171a-Zea_mays-7642[9,29]
		|o|||||||||x|||||||x|
		3'AUUUCUGAUUUUCUGCUCUAU5'
zma-miRn44	3	5'GUCUUAAACACUCGGCAAAG3'	methyltransferase activity	PUT-2-171a-Zea_mays-10209[828,847]
		|o||o||x||||||||||||
		3'CGGAGUUGGUGAGCCGUUUC5'
	3	5'GUCUUAAACACUCGGCAAAG3'	DNA binding	PUT-1-171a-Zea_mays-17299[625,644]
		x||||||||||||||||x|o
		3'AAGAAUUUGUGAGCCGUGUU5'
zma-miRn49a/b/c	2	5'UUUCAAAGUUCGUGGACCUAA3'	sequence-specific DNA binding；	PUT-1-171a-Zea_mays-274[973,993]
		|||x|||||||||||||x|||	sequence-specific DNA binding
		3'AAAAUUUCAAGCACCUGUAUU5'	transcription factor activity
	3	5'UUUCAAAGUUCGUGGACCUAA3'	nucleic acid binding；	PUT-4-171a-Zea_mays-20015[94,114]
		|||x|||||||o||||||x||	nucleotide binding
		3'AAAAUUUCAAGUACCUGGUUU5'
zma-miRn51	3	5'CAAUACAUGUGGAUUGAGGUGA3'	4 iron, 4 sulfur cluster binding；	PUT-6-171a-Zea_mays-915025[569,590]
		|||||||||||||||o|x|||x	endonuclease activity
		3'GUUAUGUACACCUAAUUGCACC5'
zma-miRn52	3	5'AUCGAAUGAGAUUGGGGGGAU3'	Putative uncharacterized protein	PUT-9-171a-Zea_mays-266[477,497]
		||||||||x|||||o|||||x
		3'UAGCUUACCCUAACUCCCCUU5'
zma-miRn55	3	5'AAUUCAUAUGGAUUGAGGUA3'	FAD binding；	PUT-1-171a-Zea_mays-380[1658,1677]
		|||||||||||||||||oxx	NADP or NADPH binding；
		3'UUAAGUAUACCUAACUCUCG5'	flavin-containing monooxygenase activity
	3	5'AAUUCAUAUGGAUUGAGGUA3'	aspartic-type endopeptidase activity	PUT-2-171a-Zea_mays-2623151[348,367]
		|||x||o||||||||||||x
		3'UUAUGUGUACCUAACUCCAC5'
	3	5'AAUUCAUAUGGAUUGAGGUA3'	ATP binding；	PUT-5-171a-Zea_mays-7815[1453,1472]
		|||o|x|||||||||x||||	nucleoside-triphosphatase activity
		3'UUAGGGAUACCUAACCCCAU5'
	3	5'AAUUCAUAUGGAUUGAGGUA3'	Kinase；Transferase	PUT-5-171a-Zea_mays-720346[1365,1384]
		||o||||||||||||||o|x	Serine/threonine-protein kinase；
		3'UUGAGUAUACCUAACUCUAA5'
	3	5'AAUUCAUAUGGAUUGAGGUA3'	carbohydrate binding	PUT-6-171a-Zea_mays-7515029[970,989]
		|||o||||||||||||||xx
		3'UUAGGUAUACCUAACUCCCC5'
	3	5'AAUUCAUAUGGAUUGAGGUA3'	methyltransferase activity	PUT-7-171a-Zea_mays-10438[1170,1189]
		|||o|||||||||||||x|x
		3'UUAGGUAUACCUAACUCGAC5'
	2	5'AAUUCAUAUGGAUUGAGGUA3'	electron carrier activity；	PUT-10-171a-Zea_mays-7764[670,689]
		|||o|||||||||||x||||	metal ion binding；
		3'UUAGGUAUACCUAACCCCAU5'	protein binding
zma-miRn57b	3	5'UUUGACCAAGUUUGUAGAAAA3'	Kinase ；Receptor ；	PUT-3-171a-Zea_mays-6713[102,122]
		||||||x|x|||||||||||x	Transferase
		3'AAACUGAUCCAAACAUCUUUA5'
	3	5'UUUGACCAAGUUUGUAGAAAA3'	serine-type endopeptidase activity	PUT-5-171a-Zea_mays-4920349[354,374]
		|||||||||||||o|||xx||
		3'AAACUGGUUCAAAUAUCACUU5'
zma-miRn59a/b	3	5'CCGGAGGGAUUGGAGGGGCUA3'	Cyclin-like protein	PUT-3-171a-Zea_mays-15370[1687,1707]
		||||||||x||oo||||||||
		3'GGCCUCCCCAAUUUCCCCGAU5'
zma-miRn63	3	5'GCAGCCGUCGGACAUAACGG3'	sequence-specific DNA binding；	PUT-4-171a-Zea_mays-19184[1238,1257]
		|x|||||||||x||||x|||	DNA binding transcription factor activity
		3'CCUCGGCAGCCGGUAUAGCC5'
	2	5'GCAGCCGUCGGACAUAACGG3'	Glycosyltransferase；	PUT-7-171a-Zea_mays-9344[279,298]
		||||||||||||x||x||||	Transferase
		3'CGUCGGCAGCCUCUAGUGCC5'
zma-miRn64	3	5'UCUGUUUGAAUGCACUAGAGC3'	catalytic activity；	PUT-2-171a-Zea_mays-20880[1022,1042]
		xx||||||||||x||||||||	molybdenum ion binding；
		3'CCACAAACUUACAUGAUCUCG5'	pyridoxal phosphate binding
	2	5'UCUGUUUGAAUGCACUAGAGC3'	Ribonucleoprotein；	PUT-1-171a-Zea_mays-5678[1192,1212]
		xx|||||||||||||||||||	Ribosomal protein
		3'CCACAAACUUACGUGAUCUCG5'
	3	5'UCUGUUUGAAUGCACUAGAGC3'	protein binding；	PUT-1-171a-Zea_mays-20460[214,234]
		xx||||||||||||||||||x	Ribosomal protein
		3'CCACAAACUUACGUGAUCUCU5'
	3	5'UCUGUUUGAAUGCACUAGAGC3'	Kinase ；Transferase	PUT-2-171a-Zea_mays-1604[2326,2346]
		xx||||||||||||x||||||
		3'CCACAAACUUACGUAAUCUCG5'
	3	5'UCUGUUUGAAUGCACUAGAGC3'	heat shock protein binding；	PUT-2-171a-Zea_mays-2248[746,766]
		|x|||||o||||||x||||||	unfolded protein binding
		3'AAACAAAUUUACGUAAUCUCG5'
	3	5'UCUGUUUGAAUGCACUAGAGC3'	Repressor	PUT-4-171a-Zea_mays-4198[737,757]
		xx|||||||||||||||||o|
		3'UUACAAACUUACGUGAUCUUG5'
	3	5'UCUGUUUGAAUGCACUAGAGC3'	5'-nucleotidase activity；	PUT-5-171a-Zea_mays-2979[1256,1276]
		xx||||||||||||||||x||	magnesium ion binding
		3'CCACAAACUUACGUGAUCACG5'
	3	5'UCUGUUUGAAUGCACUAGAGC3'	acyltransferase activity	PUT-8-171a-Zea_mays-815[1940,1960]
		xx|||||||||||||||||o|
		3'CCACAAACUUACGUGAUCUUG5'
	3	5'UCUGUUUGAAUGCACUAGAGC3'	small conjugating protein	PUT-8-171a-Zea_mays-814[701,721]
		xx|||||||||||||||||o|	ligase activity
		3'CCACAAACUUACGUGAUCUUG5'
zma-miRn65	3	5'AAUACACAUGGGUUGAGGAGG3'	aspartic-type endopeptidase	PUT-2-171a-Zea_mays-2623151[347,367]
		|||||||||||o||||||x|o	activity
		3'UUAUGUGUACCUAACUCCACU5'
zma-miRn67	3	5'UAAUGGAUCAAAUGGUUUGCU3'	steroid metabolic process	PUT-1-171a-Zea_mays-16314[1407,1427]
		o|||||||x|||||||||||x
		3'GUUACCUAAUUUACCAAACGU5'
zma-miRn69	2	5'CCCUAAGGGUUUGUUCGGUUAU3'	Kinase ；Transferase	PUT-2-171a-Zea_mays-1604[1493,1514]
		|x||||||x|||||||||||||
		3'GCGAUUCCAAAACAAGCCAAUA5'
zma-miRn73	1	5'UUGAAGGGGAUUGGAGAGGAU3'	Kinase；Transferase	PUT-1-171a-Zea_mays-509[1171,1191]
		||||x||||||||||||||||	Serine/threonine-protein kinase ；
		3'AACUCCCCCUAACCUCUCCUA5'
	3	5'UUGAAGGGGAUUGGAGAGGAU3'	zinc ion binding	PUT-2-171a-Zea_mays-7773[266,286]
		||||||ox||||o||||||||
		3'AACUUCUACUAAUCUCUCCUA5'
	3	5'UUGAAGGGGAUUGGAGAGGAU3'	Ligase	PUT-3-171a-Zea_mays-820193[648,668]
		|o||||||||||||||xo|||
		3'AGCUUCCCCUAACCUCCUCUA5'
	3	5'UUGAAGGGGAUUGGAGAGGAU3'	Hydrolase；	PUT-8-171a-Zea_mays-4151[222,242]
		|||x|o|||||||||o|||||	Protein phosphatase
		3'AACCUUCCCUAACCUUUCCUA5'
	2	5'UUGAAGGGGAUUGGAGAGGAU3'	phosphatase activity	PUT-8-171a-Zea_mays-9201[317,337]
		|||x|o|||||||||||||||
		3'AACCUUCCCUAACCUCUCCUA5'
zma-miRn74b	3	5'UAACUAGCCGUCGGAGAUAAG3'	Kinase；Transferase	PUT-1-171a-Zea_mays-509[304,324]
		x||||x|||||||||o|||||	Serine/threonine-protein kinase ；
		3'CUUGACCGGCAGCCUUUAUUC5'
zma-miRn77	2	5'UCUAGAUCCAACGGACCAAAA3'	protein binding；	PUT-9-171a-Zea_mays-5851[859,879]
		||||||||x||||||x|||||	zinc ion binding
		5'AGAUCUAGAUUGCCUAGUUUU3'
MiRNAs targeting the same gene and site are grouped together.
The first listed miRNA has the least mismatches.
"Mm" stands for the total amount of mismatches between the first mentioned miRNA and the predicted target.
"Alignment" visually represents miRNA/mRNA complementary base-pairs and mismatches for the first listed miRNA, with vertical bars and spaces as Watson-Crick base-pairs and mismatches, respectively (G:U wobbles count as mismatches).
